# Supplementary material for: Dietary factors and Alzheimer’s disease risk: a Mendelian randomization study
Source: Eur J Med Res. 2024 May 2;29:261. doi: 10.1186/s40001-024-01821-8 (PMC11067192; doi:10.1186/s40001-024-01821-8)
Supplement: Supplementary file 2 — Additional file 2. SNPS for dietary habits. [file 40001_2024_1821_MOESM2_ESM.xlsx]

## Sheet: Supplementary table 1
Supplementary Table S1. Genome-wide significant (P < 5×10-8) and independent (R2 < 0.01) single nucleotide polymorphisms that were used as instruments for 18 dietary habits.
Trait	SNP	chr	Position	Effect_allele	Other_allele	eaf	beta	se	P value
Alcohol drinking	rs28680958	1	173848808	A	G	0.23	-0.0135848	0.0023684	9.78003e-09
Alcohol drinking	rs1004787	2	45159091	A	G	0.581	0.0152707	0.00193782	3.30979e-15
Alcohol drinking	rs13024996	2	144225215	A	C	0.352	-0.0120123	0.00200483	2.07998e-09
Alcohol drinking	rs75120545	2	44271496	T	C	0.022	-0.0327862	0.00567307	7.58997e-09
Alcohol drinking	rs6739804	2	63269604	C	T	0.66	-0.0129688	0.00208202	4.71998e-10
Alcohol drinking	rs1260326	2	27730940	C	T	0.595	0.023812	0.00198433	3.32966e-33
Alcohol drinking	rs28732378	3	85403892	G	A	0.729	-0.0167274	0.00219076	2.23975e-14
Alcohol drinking	rs331939	4	143654889	A	G	0.339	-0.0119016	0.00202921	4.49997e-09
Alcohol drinking	rs1229984	4	100239319	C	T	0.953	0.188115	0.00617852	1e-200
Alcohol drinking	rs28712821	4	39413780	A	G	0.594	0.0283339	0.00197411	1.10002e-46
Alcohol drinking	rs16854020	4	42117559	A	G	0.127	0.018083	0.0029068	4.82003e-10
Alcohol drinking	rs1302808	4	100291120	A	C	0.185	0.0238944	0.00238944	1.35988e-23
Alcohol drinking	rs13107325	4	103188709	T	C	0.0654	-0.0364548	0.00391286	1.22999e-20
Alcohol drinking	rs55872084	5	155902003	T	G	0.218	0.0127314	0.0022684	1.98002e-08
Alcohol drinking	rs10085696	7	69783020	G	A	0.201	-0.0160517	0.00249471	1.24e-10
Alcohol drinking	rs2299409	7	103812171	A	G	0.493	-0.0105546	0.00193346	4.79999e-08
Alcohol drinking	rs6969458	7	153489725	A	G	0.459	0.0127063	0.00193545	5.19996e-11
Alcohol drinking	rs28601761	8	126500031	G	C	0.405	0.0112989	0.00195507	7.59994e-09
Alcohol drinking	rs55932213	9	108755622	G	A	0.701	0.0124767	0.002216	1.79999e-08
Alcohol drinking	rs2049045	11	27694241	C	G	0.189	-0.0137683	0.00250539	3.97e-08
Alcohol drinking	rs4309187	11	113412443	C	A	0.697	0.0147908	0.00208756	1.36994e-12
Alcohol drinking	rs7106546	11	116079170	T	G	0.755	0.0130275	0.00228869	1.28e-08
Alcohol drinking	rs4752999	11	47428565	T	C	0.321	-0.0145643	0.00207008	2.03002e-12
Alcohol drinking	rs682011	11	121544285	C	T	0.567	0.0110068	0.00194575	1.52999e-08
Alcohol drinking	rs17542254	11	113655696	G	A	0.251	0.0131418	0.00214605	8.96004e-10
Alcohol drinking	rs1387766	12	92081800	A	G	0.622	-0.010827	0.00198336	4.79005e-08
Alcohol drinking	rs6573197	14	58724208	T	C	0.726	-0.0122755	0.00213689	9.29994e-09
Alcohol drinking	rs962961	14	57281154	T	C	0.329	-0.0121885	0.00205146	2.78003e-09
Alcohol drinking	rs28929474	14	94844947	T	C	0.0154	-0.0476809	0.00713966	2.39001e-11
Alcohol drinking	rs11860773	16	73912503	C	T	0.176	-0.0150051	0.00244381	8.35007e-10
Alcohol drinking	rs13332432	16	85721809	G	C	0.296	0.014005	0.00214072	5.94019e-11
Alcohol drinking	rs72768626	16	24693048	G	A	0.0649	-0.0240479	0.00408827	3.98997e-09
Alcohol drinking	rs79616692	16	72338507	C	G	0.11	0.0188085	0.00315231	2.38002e-09
Alcohol drinking	rs153106	16	28526897	C	T	0.409	-0.0136118	0.00195858	3.62994e-12
Alcohol drinking	rs3814877	16	30042677	T	G	0.381	-0.0112752	0.00197174	1.06999e-08
Alcohol drinking	rs34121753	17	7733833	G	A	0.532	0.0110694	0.00195072	1.38998e-08
Alcohol drinking	rs76640332	17	44189858	A	G	0.204	-0.0210081	0.00238944	1.46994e-18
Alcohol drinking	rs676388	19	49211969	C	T	0.494	0.0150976	0.00193147	5.49035e-15
Alcohol drinking	rs6106989	20	25027630	A	G	0.628	0.0108994	0.00198336	3.80996e-08
Beef intake	rs1105388	1	205000000	T	C	0.300147	-0.01138	0.001876	1.3e-09
Beef intake	rs10789340	1	72940273	G	A	0.626712	-0.01378	0.001769	6.8e-15
Beef intake	rs11165829	1	97743702	G	C	0.35997	-0.0102	0.001779	9.8e-09
Beef intake	rs1470610	2	33866464	C	G	0.196185	-0.01222	0.002158	1.5e-08
Beef intake	rs62169335	2	148000000	T	C	0.543241	-0.00969	0.001735	2.4e-08
Beef intake	rs4676964	3	71034748	T	C	0.510605	0.013353	0.001724	9.6e-15
Beef intake	rs62396185	6	26180634	C	G	0.260057	-0.01484	0.001951	2.8e-14
Beef intake	rs7791463	7	97819047	A	G	0.534781	0.009548	0.001711	2.4e-08
Beef intake	rs79809011	8	10126532	A	G	0.029465	-0.02806	0.005085	3.4e-08
Beef intake	rs10959890	9	11526198	C	T	0.212297	-0.01267	0.002096	1.5e-09
Beef intake	rs9407624	9	15568070	A	T	0.488187	-0.01376	0.001716	1.1e-15
Beef intake	rs12247907	10	65317045	C	G	0.485752	0.009841	0.001711	8.9e-09
Beef intake	rs1421085	16	53800954	C	T	0.403433	-0.01212	0.001743	3.5e-12
Beef intake	rs784251	18	53412903	T	C	0.477649	-0.01034	0.001717	1.7e-09
Beef intake	rs11878917	19	42588999	A	G	0.109688	0.015019	0.002748	4.6e-08
Beef intake	rs429358	19	45411941	C	T	0.154226	-0.01485	0.002368	3.6e-10
Beef intake	rs132901	22	41797547	T	C	0.787662	0.013925	0.002093	2.9e-11
Bread intake	rs9662365	1	98461443	T	C	0.499481	0.012166	0.001989	9.6e-10
Bread intake	rs6741066	2	44209477	T	C	0.740557	0.012901	0.002272	1.4e-08
Bread intake	rs10211137	2	44614073	C	T	0.064479	-0.02449	0.004059	1.6e-09
Bread intake	rs13016665	2	57995348	A	C	0.423235	0.014754	0.002028	3.5e-13
Bread intake	rs13023099	2	201000000	A	C	0.571784	-0.01147	0.002023	1.4e-08
Bread intake	rs4665972	2	27598097	C	T	0.604541	-0.01424	0.002043	3.2e-12
Bread intake	rs1492988	2	164000000	G	C	0.599095	0.011545	0.002035	1.4e-08
Bread intake	rs6754311	2	137000000	C	T	0.264485	0.014135	0.002247	3.1e-10
Bread intake	rs9881332	3	23241798	G	C	0.581804	0.01137	0.002022	1.9e-08
Bread intake	rs9832088	3	81834065	A	T	0.521617	0.014729	0.001989	1.3e-13
Bread intake	rs1994315	3	85144149	C	T	0.685162	-0.01682	0.002144	4.3e-15
Bread intake	rs73802707	4	17932319	T	C	0.153694	-0.01593	0.002762	8e-09
Bread intake	rs17083079	5	92683607	A	G	0.047423	0.030114	0.004679	1.2e-10
Bread intake	rs2068650	5	167000000	C	A	0.472074	-0.01394	0.001999	3.1e-12
Bread intake	rs2517678	6	29933225	T	C	0.368395	0.013233	0.002086	2.2e-10
Bread intake	rs596878	6	140000000	C	A	0.449595	-0.01174	0.002011	5.3e-09
Bread intake	rs7802468	7	144000000	T	C	0.371501	-0.02335	0.002056	6.9e-30
Bread intake	rs79436018	7	128000000	C	T	0.116276	-0.01761	0.003116	1.6e-08
Bread intake	rs10761661	10	64525135	T	C	0.45322	-0.01149	0.002005	1e-08
Bread intake	rs55745436	10	63591768	T	C	0.237279	0.013425	0.002343	1e-08
Bread intake	rs1940033	11	132000000	T	C	0.592727	-0.01108	0.002028	4.7e-08
Bread intake	rs11183201	12	46170982	C	T	0.507856	-0.01673	0.001996	5.3e-17
Bread intake	rs11060853	12	123000000	G	A	0.411804	-0.01279	0.002021	2.5e-10
Bread intake	rs7965658	12	49987929	A	G	0.196545	0.018273	0.002506	3.1e-13
Bread intake	rs9564268	13	66204880	C	T	0.615619	-0.01216	0.002049	3e-09
Bread intake	rs9529024	13	66713569	T	A	0.370396	-0.01292	0.002068	4.2e-10
Bread intake	rs941573	14	101000000	T	G	0.776097	-0.01333	0.002406	3e-08
Bread intake	rs11628639	14	97837568	C	T	0.243333	-0.0135	0.002322	6.2e-09
Bread intake	rs9323989	14	98587669	C	T	0.379169	-0.01161	0.002055	1.6e-08
Bread intake	rs28406095	15	41825092	A	G	0.461729	-0.01095	0.002	4.4e-08
Bread intake	rs4984685	16	754230	A	G	0.201006	0.013585	0.002481	4.4e-08
Bread intake	rs62091167	18	53130630	C	A	0.215931	-0.01384	0.002425	1.2e-08
Bread intake	rs656817	18	40994935	G	A	0.334442	-0.01269	0.002109	1.8e-09
Bread intake	rs7276867	21	46496880	C	G	0.541677	0.011348	0.002003	1.5e-08
Cereal inake	rs12354267	1	44248272	C	T	0.309145	0.011647	0.001933	1.7e-09
Cereal inake	rs10857964	1	113000000	C	T	0.205117	0.014087	0.002205	1.7e-10
Cereal inake	rs112780312	1	154000000	A	G	0.274969	-0.01215	0.002019	1.8e-09
Cereal inake	rs6545770	2	60204427	T	A	0.748101	-0.01373	0.00206	2.7e-11
Cereal inake	rs4988235	2	137000000	A	G	0.736893	0.0114	0.002012	1.5e-08
Cereal inake	rs184643	2	45189441	A	G	0.56672	-0.01217	0.001805	1.6e-11
Cereal inake	rs7619139	3	25110415	A	T	0.588533	-0.01695	0.001815	9.7e-21
Cereal inake	rs9846396	3	141000000	T	C	0.441556	0.011967	0.0018	3e-11
Cereal inake	rs67723420	3	35775115	A	T	0.376335	0.010525	0.001847	1.2e-08
Cereal inake	rs11097340	4	93465297	T	C	0.399592	-0.01153	0.001815	2.1e-10
Cereal inake	rs11940694	4	39414993	G	A	0.604068	-0.01266	0.001834	5e-12
Cereal inake	rs3115230	4	123000000	A	C	0.752001	-0.01148	0.002071	3e-08
Cereal inake	rs79642906	5	59650336	A	G	0.083314	-0.01816	0.003228	1.9e-08
Cereal inake	rs10057775	5	87469663	C	T	0.893563	0.020029	0.002894	4.5e-12
Cereal inake	rs9381889	6	50662678	A	G	0.325674	-0.01109	0.001906	6e-09
Cereal inake	rs1853931	6	125000000	A	G	0.531294	-0.01134	0.00181	3.8e-10
Cereal inake	rs6918737	6	19721681	A	T	0.234488	0.013733	0.00211	7.6e-11
Cereal inake	rs9374896	6	98310484	T	C	0.466274	0.017527	0.001792	1.3e-22
Cereal inake	rs2504706	6	51258579	C	T	0.234682	0.018179	0.002102	5.3e-18
Cereal inake	rs13234131	7	73025975	G	A	0.128369	0.017012	0.00266	1.6e-10
Cereal inake	rs62442924	7	1989976	T	C	0.194276	0.012731	0.002257	1.7e-08
Cereal inake	rs4410790	7	17284577	C	T	0.630668	-0.01091	0.001847	3.4e-09
Cereal inake	rs4739095	8	64391730	A	G	0.765732	-0.01287	0.002105	9.9e-10
Cereal inake	rs2927238	8	76758514	G	T	0.613181	0.010247	0.001829	2.1e-08
Cereal inake	rs9987289	8	9183358	G	A	0.908767	0.017868	0.003095	7.8e-09
Cereal inake	rs2799849	9	86752641	T	C	0.678123	-0.01233	0.001906	9.8e-11
Cereal inake	rs7040561	9	129000000	A	T	0.850635	-0.01627	0.00252	1.1e-10
Cereal inake	rs2519093	9	136000000	T	C	0.184551	-0.01277	0.002295	2.6e-08
Cereal inake	rs491711	11	28742220	C	A	0.311975	0.011689	0.001934	1.5e-09
Cereal inake	rs627185	11	122000000	G	C	0.544427	-0.01083	0.001791	1.5e-09
Cereal inake	rs10837531	11	40966859	G	C	0.455002	0.010784	0.001797	2e-09
Cereal inake	rs2450126	11	77916279	G	A	0.156746	-0.0149	0.002457	1.3e-09
Cereal inake	rs11038810	11	46210773	G	A	0.644091	0.011134	0.001863	2.3e-09
Cereal inake	rs2472297	15	75027880	T	C	0.261458	-0.01585	0.002022	4.5e-15
Cereal inake	rs1104608	16	73912588	C	G	0.426239	0.010863	0.001818	2.3e-09
Cereal inake	rs68136852	17	27382061	A	C	0.152389	-0.01412	0.002478	1.2e-08
Cereal inake	rs3859193	17	38125856	A	T	0.470074	-0.01033	0.001799	9.5e-09
Cereal inake	rs8097544	18	1839564	G	A	0.145206	-0.02464	0.002541	3.2e-22
Cereal inake	rs4797242	18	6407483	A	C	0.297207	0.011431	0.001949	4.5e-09
Cereal inake	rs6510177	19	31211647	C	T	0.805589	-0.01304	0.002287	1.2e-08
Cereal inake	rs429358	19	45411941	C	T	0.154256	0.02274	0.002468	3.1e-20
Cereal inake	rs11670024	19	18818335	G	A	0.115508	0.016011	0.002799	1.1e-08
Cereal inake	rs78816499	19	42596056	C	T	0.069023	0.021888	0.003516	4.8e-10
Cereal inake	rs838133	19	49259529	G	A	0.549201	-0.02065	0.001843	3.9e-29
Cheese intake	rs6685323	1	154000000	T	C	0.309293	-0.01319	0.002416	4.8e-08
Cheese intake	rs2802525	1	98549810	G	A	0.815067	0.01607	0.002878	2.4e-08
Cheese intake	rs531358	1	93676011	T	C	0.649768	0.013167	0.002337	1.8e-08
Cheese intake	rs78876700	1	4670487	A	G	0.137431	0.018097	0.003279	3.4e-08
Cheese intake	rs504675	2	45154689	T	C	0.352634	0.027442	0.002342	1e-31
Cheese intake	rs72970243	2	136000000	A	G	0.12044	0.022201	0.003402	6.7e-11
Cheese intake	rs2339928	2	24049453	A	G	0.704069	0.014858	0.002445	1.2e-09
Cheese intake	rs72810360	2	58405715	T	C	0.174502	0.016792	0.002952	1.3e-08
Cheese intake	rs1514755	2	166000000	G	A	0.239596	0.016375	0.002617	3.9e-10
Cheese intake	rs17032500	2	44893293	G	T	0.132435	-0.01963	0.003346	4.5e-09
Cheese intake	rs76676573	2	44347680	T	C	0.06713	0.026365	0.004511	5.1e-09
Cheese intake	rs2352974	3	49890613	T	C	0.48979	-0.0145	0.002243	1e-10
Cheese intake	rs6774906	3	195000000	C	A	0.040653	0.031629	0.005673	2.5e-08
Cheese intake	rs4681981	3	56704919	A	C	0.469086	-0.01244	0.002241	2.9e-08
Cheese intake	rs4296548	3	36915814	G	T	0.609594	0.013025	0.002288	1.2e-08
Cheese intake	rs79184944	3	162000000	A	T	0.134346	0.019602	0.003285	2.4e-09
Cheese intake	rs62245792	3	68410652	A	T	0.150049	-0.01793	0.003163	1.4e-08
Cheese intake	rs77742462	3	108000000	G	A	0.020525	-0.04747	0.008278	9.8e-09
Cheese intake	rs73096946	4	17788715	C	T	0.157396	-0.02059	0.003067	1.9e-11
Cheese intake	rs13107325	4	103000000	T	C	0.074693	-0.02916	0.004253	7e-12
Cheese intake	rs10938397	4	45182527	G	A	0.434462	-0.01271	0.002258	1.8e-08
Cheese intake	rs34811474	4	25408838	A	G	0.230824	0.014685	0.002651	3e-08
Cheese intake	rs4692708	4	170000000	C	A	0.252659	0.01473	0.002589	1.3e-08
Cheese intake	rs4860341	4	61251106	C	T	0.928742	0.024365	0.004352	2.2e-08
Cheese intake	rs26579	5	87985295	C	G	0.586217	-0.0128	0.002294	2.4e-08
Cheese intake	rs6873324	5	154000000	C	A	0.425802	-0.01248	0.002271	3.9e-08
Cheese intake	rs975303	6	19028788	G	A	0.181313	0.021276	0.002907	2.5e-13
Cheese intake	rs6912296	6	19273513	G	C	0.071587	-0.02471	0.004337	1.2e-08
Cheese intake	rs2328010	6	16964910	T	A	0.55285	0.012629	0.002249	1.9e-08
Cheese intake	rs9504123	6	4478474	C	A	0.274743	0.014171	0.002504	1.5e-08
Cheese intake	rs1931805	6	62630863	C	T	0.500062	0.012636	0.002236	1.6e-08
Cheese intake	rs113367286	7	140000000	T	C	0.278467	0.01518	0.0025	1.3e-09
Cheese intake	rs34198643	7	2203808	T	C	0.224165	-0.0167	0.002679	4.5e-10
Cheese intake	rs9649582	7	133000000	T	A	0.317256	-0.01462	0.002412	1.4e-09
Cheese intake	rs12672200	7	115000000	A	G	0.325794	-0.01376	0.002395	9e-09
Cheese intake	rs7012814	8	9173358	A	G	0.473966	-0.01852	0.002254	2.1e-16
Cheese intake	rs7386207	8	144000000	T	C	0.563517	-0.0125	0.002269	3.6e-08
Cheese intake	rs3911016	9	88029000	G	T	0.120938	0.021357	0.00344	5.3e-10
Cheese intake	rs4503172	9	125000000	T	C	0.608301	0.01296	0.002293	1.6e-08
Cheese intake	rs73335955	10	107000000	C	T	0.05334	0.027773	0.004978	2.4e-08
Cheese intake	rs1806771	10	63682387	G	T	0.087876	-0.02215	0.004035	4.1e-08
Cheese intake	rs1783826	11	57402964	G	T	0.541304	-0.0131	0.002238	4.9e-09
Cheese intake	rs73024305	11	125000000	C	G	0.054789	0.032537	0.004927	4e-11
Cheese intake	rs10896050	11	65577516	T	G	0.193171	-0.01847	0.002834	7.2e-11
Cheese intake	rs67238148	11	7946480	T	G	0.217471	0.016543	0.002714	1.1e-09
Cheese intake	rs7936836	11	43633645	A	C	0.417538	0.015903	0.002273	2.6e-12
Cheese intake	rs12786959	11	89943676	T	A	0.196267	-0.01607	0.00282	1.2e-08
Cheese intake	rs7298331	12	22322789	C	A	0.604531	-0.01318	0.002306	1.1e-08
Cheese intake	rs524468	12	371786	G	A	0.260633	-0.01424	0.002552	2.4e-08
Cheese intake	rs12296440	12	49927148	A	G	0.169681	0.018794	0.00298	2.8e-10
Cheese intake	rs1024853	12	107000000	G	C	0.437902	-0.01286	0.002262	1.3e-08
Cheese intake	rs28569885	12	124000000	G	A	0.795903	-0.01564	0.002777	1.8e-08
Cheese intake	rs61953351	12	121000000	T	G	0.250366	0.014593	0.00258	1.5e-08
Cheese intake	rs1073242	13	58715219	A	G	0.553825	0.015728	0.002292	6.7e-12
Cheese intake	rs11620149	13	89816082	C	T	0.143308	-0.01767	0.003209	3.6e-08
Cheese intake	rs17115145	14	30122409	T	C	0.401282	-0.01288	0.00229	1.8e-08
Cheese intake	rs4776970	15	68080886	T	A	0.357982	0.015409	0.002327	3.5e-11
Cheese intake	rs35270670	15	83481880	G	A	0.217962	0.016379	0.00271	1.5e-09
Cheese intake	rs12447542	16	7744180	A	G	0.12558	0.019748	0.003407	6.8e-09
Cheese intake	rs61734410	16	1252369	T	C	0.255213	0.016654	0.002623	2.2e-10
Cheese intake	rs62034322	16	28535834	A	G	0.379848	-0.01394	0.0023	1.4e-09
Cheese intake	rs9933427	16	8276343	G	A	0.531141	0.012483	0.002244	2.6e-08
Cheese intake	rs71386942	16	71992817	A	C	0.268947	0.014455	0.002522	9.9e-09
Cheese intake	rs11649653	16	30918487	G	C	0.38208	0.013849	0.002292	1.5e-09
Cheese intake	rs7225484	17	46248088	C	T	0.106801	0.022989	0.003632	2.4e-10
Cheese intake	rs12951057	17	44794558	G	C	0.165627	-0.02116	0.003044	3.6e-12
Cheese intake	rs2854175	17	61998469	A	C	0.257474	0.016994	0.002569	3.7e-11
Cheese intake	rs2960578	18	21143739	G	T	0.496281	0.017028	0.002236	2.6e-14
Cheese intake	rs1434511	18	44829435	T	C	0.455286	0.012965	0.002259	9.5e-09
Cheese intake	rs1291145	20	35528475	C	T	0.685848	-0.02025	0.00241	4.4e-17
Cheese intake	rs6126641	20	51296552	A	G	0.336196	0.013226	0.002395	3.3e-08
Cheese intake	rs35821760	22	32398185	T	A	0.264828	-0.01595	0.002549	3.9e-10
Cheese intake	rs62236533	22	41992169	A	G	0.108791	0.024762	0.003647	1.1e-11
Coffee intake	rs516636	1	178000000	A	C	0.208913	0.011677	0.001984	4e-09
Coffee intake	rs4615895	1	96274668	A	G	0.740926	0.012203	0.00185	4.2e-11
Coffee intake	rs780093	2	27742603	C	T	0.615839	0.013294	0.001657	1e-15
Coffee intake	rs62107261	2	422144	C	T	0.048137	-0.0241	0.003782	1.9e-10
Coffee intake	rs13387939	2	637498	A	C	0.828363	0.016556	0.002139	9.8e-15
Coffee intake	rs1527961	2	62780440	C	T	0.1349	-0.01334	0.002366	1.7e-08
Coffee intake	rs12989746	2	49368391	T	G	0.249928	0.01035	0.001864	2.8e-08
Coffee intake	rs2597805	4	17424930	T	C	0.682463	0.009855	0.001756	2e-08
Coffee intake	rs2189234	4	106000000	G	T	0.617795	0.009987	0.001661	1.8e-09
Coffee intake	rs13163336	5	87943710	A	C	0.15761	0.014947	0.00221	1.3e-11
Coffee intake	rs12514566	5	7391462	A	G	0.337107	-0.0114	0.001706	2.4e-11
Coffee intake	rs1338549	6	98312143	G	T	0.533932	-0.00945	0.001622	5.6e-09
Coffee intake	rs9398171	6	109000000	T	C	0.71064	0.010858	0.00178	1.1e-09
Coffee intake	rs2465037	6	51179260	A	C	0.343017	-0.01063	0.001707	4.8e-10
Coffee intake	rs73073176	7	17562952	T	C	0.130421	-0.02582	0.00241	8.7e-27
Coffee intake	rs7811609	7	32930597	T	C	0.374746	0.009139	0.001665	4e-08
Coffee intake	rs4410790	7	17284577	C	T	0.632141	0.039072	0.001673	1.2e-120
Coffee intake	rs34060476	7	73037956	G	A	0.133855	0.018429	0.00237	7.5e-15
Coffee intake	rs1057868	7	75615006	T	C	0.284986	0.019951	0.001785	5.4e-29
Coffee intake	rs483081	7	17486190	T	C	0.426597	-0.01227	0.001637	6.5e-14
Coffee intake	rs442355	8	109000000	C	G	0.254435	-0.01114	0.001854	1.9e-09
Coffee intake	rs78267637	8	33790200	G	C	0.038115	-0.02543	0.004317	3.9e-09
Coffee intake	rs2844232	8	111000000	G	A	0.626521	-0.00967	0.001681	8.9e-09
Coffee intake	rs10119174	9	27953724	C	G	0.571035	-0.0094	0.001642	1e-08
Coffee intake	rs117810762	10	135000000	A	G	0.017881	0.035909	0.006179	6.2e-09
Coffee intake	rs61928609	12	11316437	C	A	0.835328	-0.01473	0.002175	1.3e-11
Coffee intake	rs73434405	15	74561169	T	G	0.154692	-0.01259	0.002234	1.8e-08
Coffee intake	rs2472297	15	75027880	T	C	0.262883	0.046471	0.001827	1.1e-142
Coffee intake	rs34848782	15	74907026	T	C	0.040446	-0.02764	0.004435	4.6e-10
Coffee intake	rs2667773	15	77872191	G	A	0.316182	-0.00959	0.001737	3.4e-08
Coffee intake	rs1421085	16	53800954	C	T	0.40357	0.018543	0.001644	1.7e-29
Coffee intake	rs8056750	16	70927078	T	C	0.359129	0.010533	0.001737	1.3e-09
Coffee intake	rs7224815	17	17845800	T	A	0.407832	-0.01086	0.001642	3.7e-11
Coffee intake	rs62064918	17	46155786	T	C	0.244545	-0.01031	0.001879	4.1e-08
Coffee intake	rs57918684	17	60150383	A	G	0.154747	0.012886	0.002238	8.6e-09
Coffee intake	rs476828	18	57852587	C	T	0.237409	0.017346	0.001895	5.6e-20
Coffee intake	rs1942965	18	55032486	C	T	0.504585	-0.0089	0.001619	3.8e-08
Coffee intake	rs630194	18	40950954	C	T	0.343374	-0.01135	0.001699	2.3e-11
Coffee intake	rs56113850	19	41353107	C	T	0.578109	0.012667	0.001634	8.9e-15
Coffee intake	rs75347775	19	18495908	A	G	0.244531	0.01045	0.001879	2.7e-08
Coffee intake	rs6063085	20	45840459	C	A	0.373473	0.010411	0.001669	4.5e-10
Coffee intake	rs6062682	20	62891820	T	C	0.464546	0.01037	0.001639	2.5e-10
Coffee intake	rs13054099	22	41215672	C	T	0.261004	-0.01078	0.001836	4.3e-09
Coffee intake	rs17842490	22	24870527	G	A	0.014248	-0.04517	0.006808	3.3e-11
Cooked vegetable intake	rs2252508	1	154000000	G	A	0.480256	0.009102	0.001562	5.7e-09
Cooked vegetable intake	rs2102738	2	173000000	C	A	0.172403	-0.01216	0.002083	5.3e-09
Cooked vegetable intake	rs4851029	2	104000000	G	T	0.526969	0.010174	0.001564	7.8e-11
Cooked vegetable intake	rs12629972	3	25121444	C	T	0.588311	0.0118	0.001591	1.2e-13
Cooked vegetable intake	rs28450747	4	42137653	A	G	0.23257	-0.01016	0.001855	4.3e-08
Cooked vegetable intake	rs1816263	5	141000000	C	T	0.280188	0.009581	0.001741	3.7e-08
Cooked vegetable intake	rs2844672	6	31005139	A	G	0.624125	-0.00964	0.001609	2.1e-09
Cooked vegetable intake	rs12550717	8	10266706	A	G	0.372413	0.009187	0.001619	1.4e-08
Cooked vegetable intake	rs11138705	9	83121545	C	G	0.757204	0.010372	0.00183	1.4e-08
Cooked vegetable intake	rs10156602	9	96345328	G	A	0.361369	0.011006	0.001637	1.8e-11
Cooked vegetable intake	rs2052063	10	118000000	T	C	0.515902	-0.00946	0.001568	1.6e-09
Cooked vegetable intake	rs28711392	11	13349559	C	T	0.367132	-0.01075	0.001632	4.6e-11
Cooked vegetable intake	rs349062	11	84788804	C	G	0.39275	-0.0089	0.001598	2.5e-08
Cooked vegetable intake	rs10161952	13	59474383	C	A	0.31274	-0.00958	0.001686	1.3e-08
Cooked vegetable intake	rs1421085	16	53800954	C	T	0.40346	0.010332	0.001591	8.3e-11
Cooked vegetable intake	rs838133	19	49259529	G	A	0.549575	0.011688	0.001615	4.5e-13
Cooked vegetable intake	rs34155012	22	48977215	T	C	0.227386	0.010558	0.001922	3.9e-08
Dried fruit intake	rs1413952	1	72142097	T	C	0.484757	0.009826	0.001674	4.3e-09
Dried fruit intake	rs75641275	1	98327133	C	A	0.143372	-0.01416	0.002385	2.9e-09
Dried fruit intake	rs261809	1	241000000	G	A	0.540636	-0.00963	0.001679	9.8e-09
Dried fruit intake	rs11586016	1	44031793	C	G	0.371004	0.009878	0.00173	1.1e-08
Dried fruit intake	rs3101339	1	72748669	C	A	0.603285	0.01426	0.001705	6.2e-17
Dried fruit intake	rs72720396	1	91191582	G	A	0.229157	0.011427	0.001985	8.7e-09
Dried fruit intake	rs11811826	1	205000000	A	T	0.224231	0.013218	0.002006	4.4e-11
Dried fruit intake	rs7599488	2	60718347	T	C	0.426408	-0.01042	0.001687	6.7e-10
Dried fruit intake	rs7582086	2	60231826	T	G	0.468273	-0.00963	0.001674	8.8e-09
Dried fruit intake	rs4149513	2	101000000	A	G	0.493537	0.01173	0.001671	2.2e-12
Dried fruit intake	rs17184707	2	166000000	T	C	0.212811	-0.01144	0.00204	2.1e-08
Dried fruit intake	rs57499472	3	147000000	C	T	0.404131	0.009912	0.001719	8.1e-09
Dried fruit intake	rs4269101	3	18763543	G	T	0.718948	-0.01381	0.001859	1.1e-13
Dried fruit intake	rs6765212	3	43931484	T	C	0.270909	0.01099	0.001885	5.6e-09
Dried fruit intake	rs10026792	4	2862190	A	G	0.290404	0.010847	0.001842	3.9e-09
Dried fruit intake	rs1648404	4	37175523	T	C	0.476112	0.009416	0.001674	1.8e-08
Dried fruit intake	rs17843593	6	32615950	C	T	0.296004	-0.01222	0.002102	6.1e-09
Dried fruit intake	rs9295661	6	25450026	A	C	0.914264	0.020734	0.00299	4e-12
Dried fruit intake	rs746868	6	31540429	G	C	0.614662	-0.01291	0.001715	5.2e-14
Dried fruit intake	rs9385269	6	98547979	T	C	0.524565	0.012067	0.001682	7.2e-13
Dried fruit intake	rs7808471	7	133000000	C	T	0.322136	-0.01154	0.001786	1.1e-10
Dried fruit intake	rs11772627	7	2109821	C	G	0.18202	0.018334	0.002171	3e-17
Dried fruit intake	rs2533273	7	153000000	A	C	0.48453	-0.00988	0.001677	3.9e-09
Dried fruit intake	rs7829800	8	144000000	G	A	0.671041	-0.01045	0.001787	5.1e-09
Dried fruit intake	rs893856	10	127000000	A	G	0.148988	-0.01336	0.002349	1.3e-08
Dried fruit intake	rs10740991	10	22058137	C	G	0.717606	0.016739	0.001857	2e-19
Dried fruit intake	rs7916868	10	64988931	T	A	0.503499	0.009607	0.001672	9.1e-09
Dried fruit intake	rs10896126	11	66292908	G	A	0.303582	-0.01501	0.001819	1.6e-16
Dried fruit intake	rs11037497	11	43622423	C	G	0.446175	0.01044	0.001684	5.7e-10
Dried fruit intake	rs1622515	11	95523433	G	A	0.484704	0.009917	0.001671	2.9e-09
Dried fruit intake	rs3764002	12	109000000	T	C	0.261416	0.013122	0.001901	5.1e-12
Dried fruit intake	rs61937394	12	117000000	G	T	0.195017	-0.01303	0.0022	3.2e-09
Dried fruit intake	rs12890531	14	20647690	G	A	0.21327	0.011157	0.00204	4.5e-08
Dried fruit intake	rs4140799	14	72170969	A	G	0.531856	0.009457	0.001678	1.8e-08
Dried fruit intake	rs10129747	14	77433198	G	A	0.530254	0.009359	0.001681	2.6e-08
Dried fruit intake	rs34162196	14	22038125	T	C	0.101001	-0.02236	0.002772	7.1e-16
Dried fruit intake	rs270816	15	45249779	T	A	0.126387	-0.01395	0.002513	2.8e-08
Dried fruit intake	rs1797235	15	47821612	C	G	0.374623	-0.01002	0.001742	8.9e-09
Dried fruit intake	rs1582322	16	52105988	G	A	0.604805	0.009943	0.001716	6.8e-09
Dried fruit intake	rs862227	16	73602926	G	A	0.458327	-0.00916	0.001672	4.3e-08
Dried fruit intake	rs8081370	17	1373612	T	C	0.910232	-0.01667	0.002938	1.4e-08
Dried fruit intake	rs62084586	17	56419228	C	T	0.165729	0.013395	0.002262	3.2e-09
Dried fruit intake	rs4800488	18	21117571	A	C	0.489858	0.011984	0.001672	7.7e-13
Dried fruit intake	rs11152349	18	60233646	A	G	0.302856	0.009912	0.001818	4.9e-08
Dried fruit intake	rs17175518	18	57850583	A	C	0.232775	0.011496	0.001975	5.9e-09
Dried fruit intake	rs429358	19	45411941	C	T	0.154208	0.019945	0.002314	6.7e-18
Fresh fruit intake	rs1620977	1	72729142	G	A	0.730517	-0.01317	0.001378	1.1e-21
Fresh fruit intake	rs12044599	1	205000000	G	A	0.21008	0.009421	0.001503	3.7e-10
Fresh fruit intake	rs2790688	1	154000000	T	C	0.154068	0.011447	0.001696	1.5e-11
Fresh fruit intake	rs559734	1	97304868	C	G	0.711817	0.007768	0.001361	1.1e-08
Fresh fruit intake	rs7554485	1	65945906	C	T	0.611539	-0.00801	0.001254	1.7e-10
Fresh fruit intake	rs2867113	2	651365	A	G	0.130942	-0.01386	0.00196	1.5e-12
Fresh fruit intake	rs111915841	2	225000000	C	G	0.322994	0.007681	0.001312	4.8e-09
Fresh fruit intake	rs62106252	2	408713	A	G	0.048869	-0.01582	0.002896	4.7e-08
Fresh fruit intake	rs4953150	2	45157336	T	C	0.344088	-0.00844	0.001293	6.6e-11
Fresh fruit intake	rs17049185	2	58072660	T	G	0.267872	0.00804	0.00139	7.3e-09
Fresh fruit intake	rs10192394	2	146000000	T	C	0.528785	-0.00766	0.001229	4.5e-10
Fresh fruit intake	rs11896330	2	60235568	A	G	0.632839	-0.00845	0.001274	3.4e-11
Fresh fruit intake	rs409542	2	105000000	A	C	0.48065	-0.0068	0.001228	3.1e-08
Fresh fruit intake	rs817223	2	104000000	C	T	0.481314	-0.00727	0.001223	2.8e-09
Fresh fruit intake	rs1375566	3	85642479	A	G	0.627412	-0.00783	0.001266	6.1e-10
Fresh fruit intake	rs1356292	3	186000000	T	C	0.807546	0.009175	0.001553	3.5e-09
Fresh fruit intake	rs13072255	3	21038260	C	A	0.493966	0.00898	0.001224	2.1e-13
Fresh fruit intake	rs12641371	4	59882235	T	C	0.433148	0.007913	0.001234	1.4e-10
Fresh fruit intake	rs6879307	5	94023088	T	G	0.306025	-0.00771	0.001327	6.2e-09
Fresh fruit intake	rs10064431	5	92950673	C	T	0.522495	-0.00757	0.001224	6e-10
Fresh fruit intake	rs149449	5	95902093	A	G	0.489167	0.007289	0.001221	2.4e-09
Fresh fruit intake	rs586346	6	31875712	C	T	0.635353	-0.00692	0.001266	4.5e-08
Fresh fruit intake	rs9367415	6	50782047	C	A	0.354339	-0.00921	0.001279	5.9e-13
Fresh fruit intake	rs994270	6	51187787	G	C	0.235126	0.013259	0.001444	4.2e-20
Fresh fruit intake	rs329274	7	35078743	G	A	0.485636	0.006818	0.001228	2.8e-08
Fresh fruit intake	rs12536253	7	128000000	C	G	0.24901	-0.00816	0.001416	8.3e-09
Fresh fruit intake	rs10271924	7	153000000	T	C	0.492595	-0.00705	0.001256	2e-08
Fresh fruit intake	rs10249294	7	144000000	A	G	0.372973	0.019564	0.001263	4.1e-54
Fresh fruit intake	rs1866823	8	57436577	A	G	0.544469	0.007431	0.001241	2.1e-09
Fresh fruit intake	rs7818437	8	10209623	C	T	0.235903	-0.00805	0.001453	3e-08
Fresh fruit intake	rs4302893	9	1734863	A	G	0.334189	0.007389	0.0013	1.3e-08
Fresh fruit intake	rs2093654	9	5780121	G	A	0.388133	0.007129	0.001259	1.5e-08
Fresh fruit intake	rs7869969	9	96217447	G	A	0.330836	0.007567	0.001299	5.7e-09
Fresh fruit intake	rs6475724	9	23274223	T	C	0.727296	0.007722	0.001374	1.9e-08
Fresh fruit intake	rs10828266	10	22098701	G	A	0.715634	0.012364	0.001357	8.1e-20
Fresh fruit intake	rs11248509	10	125000000	T	A	0.371237	0.00733	0.001268	7.4e-09
Fresh fruit intake	rs12780952	10	108000000	A	G	0.286382	0.007475	0.001354	3.4e-08
Fresh fruit intake	rs9919429	10	65313819	G	A	0.486008	-0.00672	0.001223	3.8e-08
Fresh fruit intake	rs10840126	11	8825774	G	A	0.376121	-0.00772	0.001286	1.9e-09
Fresh fruit intake	rs60452247	11	63981507	A	G	0.363079	0.00797	0.001269	3.4e-10
Fresh fruit intake	rs11032362	11	33759092	A	G	0.090976	0.012393	0.002123	5.3e-09
Fresh fruit intake	rs10838724	11	47527052	T	G	0.367992	0.009011	0.001283	2.1e-12
Fresh fruit intake	rs7982441	13	55924013	C	T	0.731883	-0.00841	0.001376	9.8e-10
Fresh fruit intake	rs9517948	13	101000000	T	C	0.451352	0.006953	0.001233	1.7e-08
Fresh fruit intake	rs12885598	14	32071665	A	G	0.596671	0.007515	0.001247	1.7e-09
Fresh fruit intake	rs34162196	14	22038125	T	C	0.1008	-0.01814	0.00203	4e-19
Fresh fruit intake	rs28479795	14	79943606	T	C	0.221473	0.011232	0.001473	2.5e-14
Fresh fruit intake	rs71386977	16	72756598	C	G	0.137822	0.010061	0.00178	1.6e-08
Fresh fruit intake	rs1051547	16	19279380	C	T	0.561537	-0.00758	0.001242	1.1e-09
Fresh fruit intake	rs862227	16	73602926	G	A	0.457858	-0.01015	0.001224	1.1e-16
Fresh fruit intake	rs139042899	17	58443095	C	A	0.013469	0.035995	0.006081	3.2e-09
Fresh fruit intake	rs111526888	18	57971625	G	A	0.279947	0.010309	0.001361	3.7e-14
Fresh fruit intake	rs8095324	18	24131659	G	A	0.404041	-0.00695	0.001249	2.7e-08
Fresh fruit intake	rs2048522	18	44800515	T	A	0.434968	0.009563	0.001248	1.8e-14
Fresh fruit intake	rs739320	19	49261368	C	T	0.60575	-0.009	0.001277	1.9e-12
Fresh fruit intake	rs11085749	19	10961273	A	G	0.387076	-0.00773	0.001255	7.1e-10
Fresh fruit intake	rs1964272	19	46190268	A	G	0.48389	0.008304	0.001223	1.1e-11
Fresh fruit intake	rs429358	19	45411941	C	T	0.154335	0.009705	0.001692	9.6e-09
Lamb intake	rs56394517	1	244000000	G	A	0.09584	-0.01377	0.002491	3.2e-08
Lamb intake	rs7550173	1	72944617	T	A	0.610281	-0.00912	0.001502	1.3e-09
Lamb intake	rs660880	1	6866978	A	G	0.51281	-0.00903	0.001464	6.8e-10
Lamb intake	rs139237013	2	56662691	A	G	0.057668	0.018899	0.00314	1.8e-09
Lamb intake	rs62106258	2	417167	C	T	0.048562	0.02163	0.003402	2e-10
Lamb intake	rs2222760	2	151000000	A	G	0.28089	-0.00909	0.001637	2.8e-08
Lamb intake	rs2678900	2	58177683	G	T	0.427924	0.010084	0.001481	9.9e-12
Lamb intake	rs2140714	3	83786985	G	C	0.557738	-0.00852	0.001476	7.7e-09
Lamb intake	rs12634740	3	176000000	G	T	0.252078	-0.01009	0.001697	2.8e-09
Lamb intake	rs6829572	4	93984155	A	G	0.456717	0.008401	0.001474	1.2e-08
Lamb intake	rs11743441	5	88065637	T	G	0.574343	-0.00884	0.001486	2.7e-09
Lamb intake	rs7447465	5	165000000	C	T	0.619449	0.009582	0.001506	2e-10
Lamb intake	rs16891982	5	33951693	G	C	0.972143	-0.02427	0.004364	2.7e-08
Lamb intake	rs994270	6	51187787	G	C	0.234851	0.00982	0.001729	1.4e-08
Lamb intake	rs62398404	6	37669616	T	C	0.127211	0.012915	0.002194	4e-09
Lamb intake	rs35797675	7	72878044	G	T	0.215928	-0.01085	0.001793	1.4e-09
Lamb intake	rs4272399	8	4836291	A	C	0.321491	-0.00924	0.001576	4.5e-09
Lamb intake	rs276453	9	15573753	C	A	0.488356	-0.01424	0.001467	2.9e-22
Lamb intake	rs1556147	9	132000000	T	A	0.671626	0.009101	0.001559	5.3e-09
Lamb intake	rs3909726	11	127000000	A	G	0.836382	0.013953	0.001979	1.8e-12
Lamb intake	rs673696	11	31097262	T	C	0.080995	0.015821	0.002682	3.7e-09
Lamb intake	rs6581296	12	60473007	G	C	0.794714	0.01002	0.001824	4e-08
Lamb intake	rs3105056	13	55946152	C	T	0.732738	-0.01162	0.001649	1.8e-12
Lamb intake	rs1958801	14	98872110	G	A	0.287998	-0.00894	0.001617	3.2e-08
Lamb intake	rs3964074	16	74166991	C	T	0.547043	-0.00814	0.001472	3.2e-08
Lamb intake	rs55813438	16	5694999	A	G	0.763165	-0.01142	0.001735	4.7e-11
Lamb intake	rs2726033	16	28338039	G	A	0.422384	-0.00949	0.00148	1.5e-10
Lamb intake	rs2926119	16	64293179	A	C	0.569417	0.008111	0.001482	4.4e-08
Lamb intake	rs17270057	19	42670527	C	T	0.113347	0.012653	0.002309	4.3e-08
Lamb intake	rs838133	19	49259529	G	A	0.54936	0.010018	0.001513	3.6e-11
Lamb intake	rs429358	19	45411941	C	T	0.154171	-0.0182	0.002027	2.7e-19
Lamb intake	rs11090045	22	41753603	A	G	0.307145	-0.01068	0.001607	3e-11
Lamb intake	rs136548	22	27253353	T	C	0.376668	0.009532	0.001512	2.9e-10
Non-oily fish intake	rs1260326	2	27730940	C	T	0.604249	-0.00955	0.001655	7.9e-09
Non-oily fish intake	rs16822430	2	144000000	C	T	0.23321	0.011634	0.00192	1.4e-09
Non-oily fish intake	rs11680516	2	208000000	C	T	0.202388	0.012284	0.002028	1.4e-09
Non-oily fish intake	rs183879	6	25987441	C	G	0.264727	-0.01132	0.001983	1.1e-08
Non-oily fish intake	rs3799077	6	69996217	G	T	0.309993	-0.01073	0.001758	1e-09
Non-oily fish intake	rs4318925	6	32761506	T	C	0.177245	-0.01504	0.002121	1.3e-12
Non-oily fish intake	rs6957745	7	73056750	C	T	0.202978	-0.01218	0.002023	1.8e-09
Non-oily fish intake	rs17317920	7	25517103	G	A	0.479238	0.00906	0.001631	2.8e-08
Non-oily fish intake	rs35287743	12	110000000	T	G	0.11583	-0.01774	0.002552	3.6e-12
Non-oily fish intake	rs7148387	14	29775132	G	A	0.590715	-0.00931	0.00165	1.7e-08
Non-oily fish intake	rs56094641	16	53806453	G	A	0.404619	0.012588	0.001651	2.5e-14
Non-oily fish intake	rs838133	19	49259529	G	A	0.549409	0.016184	0.001676	4.7e-22
Oily fish intake	rs67474621	1	72577950	T	A	0.511777	0.012822	0.002004	1.6e-10
Oily fish intake	rs45501495	1	205000000	T	C	0.236013	0.01568	0.002257	3.7e-12
Oily fish intake	rs275160	2	146000000	C	T	0.700597	0.012119	0.002101	8e-09
Oily fish intake	rs55930451	2	49039237	T	C	0.108001	-0.01705	0.003076	2.9e-08
Oily fish intake	rs55985303	2	77224951	A	G	0.241079	0.012974	0.002236	6.6e-09
Oily fish intake	rs17050031	2	59488019	T	C	0.4801	-0.01205	0.001921	3.5e-10
Oily fish intake	rs10510554	3	25099776	C	T	0.569277	0.011045	0.001936	1.2e-08
Oily fish intake	rs1876245	3	71534763	C	T	0.431482	0.015116	0.001931	5e-15
Oily fish intake	rs10513136	3	141000000	A	G	0.065424	-0.02332	0.003863	1.6e-09
Oily fish intake	rs11924728	3	177000000	T	C	0.172747	-0.01465	0.002527	6.7e-09
Oily fish intake	rs905575	3	147000000	G	C	0.82397	0.013882	0.002519	3.6e-08
Oily fish intake	rs13070166	3	85517507	A	T	0.228586	0.014211	0.002278	4.4e-10
Oily fish intake	rs9841174	3	167000000	C	T	0.373913	0.014778	0.00198	8.5e-14
Oily fish intake	rs114497213	3	115000000	T	G	0.05481	0.027323	0.004236	1.1e-10
Oily fish intake	rs9876782	3	167000000	G	A	0.165461	0.014266	0.00257	2.8e-08
Oily fish intake	rs7683782	4	14935830	G	C	0.833405	0.014478	0.002574	1.9e-08
Oily fish intake	rs10061973	5	167000000	T	G	0.5139	-0.01085	0.001916	1.5e-08
Oily fish intake	rs10076975	5	165000000	C	T	0.381413	0.011239	0.001967	1.1e-08
Oily fish intake	rs4869859	6	156000000	C	T	0.449939	0.01401	0.001922	3.1e-13
Oily fish intake	rs805262	6	31628733	T	C	0.478266	-0.01092	0.001913	1.1e-08
Oily fish intake	rs9272302	6	32603854	T	C	0.165163	-0.01828	0.002681	9.2e-12
Oily fish intake	rs35283694	6	33330051	T	C	0.042751	-0.02701	0.00479	1.7e-08
Oily fish intake	rs16891727	6	26488860	A	C	0.129814	-0.02372	0.00284	6.8e-17
Oily fish intake	rs2301594	6	16754366	A	G	0.173913	-0.01452	0.002538	1.1e-08
Oily fish intake	rs12663865	6	88103149	A	G	0.758185	0.012772	0.002232	1.1e-08
Oily fish intake	rs183879	6	25987441	C	G	0.264713	-0.01276	0.002339	4.8e-08
Oily fish intake	rs6465487	7	95760694	G	A	0.399814	-0.01235	0.001956	2.7e-10
Oily fish intake	rs11767283	7	122000000	G	A	0.221709	0.017674	0.002319	2.5e-14
Oily fish intake	rs790564	8	64604218	C	A	0.722952	0.014691	0.002148	7.9e-12
Oily fish intake	rs11986122	8	10009949	G	C	0.422568	0.014817	0.001949	2.9e-14
Oily fish intake	rs9886779	9	15637447	A	T	0.439213	-0.01072	0.001929	2.7e-08
Oily fish intake	rs552234	9	107000000	A	G	0.495449	-0.01165	0.001913	1.1e-09
Oily fish intake	rs10828250	10	21847178	G	C	0.309332	-0.02015	0.002073	2.6e-22
Oily fish intake	rs703987	10	80939219	C	G	0.615005	0.011122	0.001974	1.7e-08
Oily fish intake	rs4278546	11	79217391	G	A	0.441085	0.012556	0.001938	9.3e-11
Oily fish intake	rs12806161	11	88590109	A	G	0.413763	-0.01161	0.00194	2.2e-09
Oily fish intake	rs631490	11	111000000	C	G	0.709106	-0.01514	0.002103	6e-13
Oily fish intake	rs11233632	11	83190682	T	C	0.580068	-0.01217	0.001939	3.4e-10
Oily fish intake	rs510161	11	28728332	G	C	0.31037	-0.0113	0.002066	4.5e-08
Oily fish intake	rs61882686	11	46390680	A	C	0.085234	0.019756	0.003425	8e-09
Oily fish intake	rs35287743	12	110000000	T	G	0.115869	-0.02822	0.003011	7e-21
Oily fish intake	rs303817	12	52176235	G	A	0.751146	0.01358	0.00221	8e-10
Oily fish intake	rs6561943	13	58356761	T	C	0.255983	-0.01415	0.002192	1.1e-10
Oily fish intake	rs9301837	13	93477312	A	C	0.143273	-0.01574	0.00273	8.1e-09
Oily fish intake	rs12855717	13	101000000	T	C	0.526774	-0.01223	0.001923	2e-10
Oily fish intake	rs3124402	13	55975115	G	A	0.733261	-0.022	0.002157	1.9e-24
Oily fish intake	rs7336980	13	59437165	G	C	0.275419	-0.01405	0.002145	5.7e-11
Oily fish intake	rs7317926	13	54175512	G	A	0.561246	0.011029	0.001931	1.1e-08
Oily fish intake	rs4982738	14	23650191	A	G	0.582899	0.010861	0.001969	3.5e-08
Oily fish intake	rs1951286	14	29766012	G	T	0.644911	-0.01458	0.001999	3e-13
Oily fish intake	rs12896749	14	100000000	C	G	0.384721	-0.01096	0.001966	2.5e-08
Oily fish intake	rs28533540	15	47867762	A	G	0.534203	0.014642	0.001925	2.8e-14
Oily fish intake	rs8053277	16	51469726	C	T	0.696704	0.014316	0.002083	6.3e-12
Oily fish intake	rs1421085	16	53800954	C	T	0.40341	0.018481	0.001949	2.5e-21
Oily fish intake	rs11859365	16	83683945	C	A	0.253765	0.022567	0.002197	9.4e-25
Oily fish intake	rs55938136	17	43798360	G	A	0.224715	-0.01269	0.002289	2.9e-08
Oily fish intake	rs28623270	17	29389026	T	A	0.14872	-0.01783	0.002737	7.3e-11
Oily fish intake	rs2271308	17	37817482	C	T	0.733181	0.011964	0.002162	3.1e-08
Oily fish intake	rs7225002	17	44189067	G	A	0.4144	-0.01392	0.001945	8.1e-13
Oily fish intake	rs7218986	17	30270478	T	A	0.848323	-0.01502	0.002686	2.2e-08
Oily fish intake	rs59355765	18	53431951	T	C	0.160079	-0.01625	0.00261	4.7e-10
Oily fish intake	rs7243428	18	35156177	G	A	0.224648	-0.01298	0.002292	1.5e-08
Oily fish intake	rs66931328	18	38271778	C	T	0.203744	-0.01307	0.002373	3.6e-08
Oily fish intake	rs9958909	18	1841371	G	T	0.139718	0.015762	0.002778	1.4e-08
Oily fish intake	rs7254235	19	22212505	G	A	0.577254	-0.01063	0.00194	4.3e-08
Oily fish intake	rs75887709	19	37438329	G	A	0.13588	-0.01591	0.002815	1.6e-08
Oily fish intake	rs4002471	19	49215095	T	C	0.547362	-0.01924	0.001924	1.5e-23
Oily fish intake	rs12983532	19	18467322	T	C	0.251137	-0.01339	0.002233	2e-09
Oily fish intake	rs6059844	20	33036482	G	A	0.495121	0.011	0.001915	9.2e-09
Oily fish intake	rs6089753	20	61154107	T	C	0.530967	-0.01154	0.001918	1.8e-09
Oily fish intake	rs6033437	20	12495731	A	C	0.257329	0.012468	0.00221	1.7e-08
Oily fish intake	rs2827161	21	23340050	G	T	0.422842	0.010711	0.001937	3.2e-08
Oily fish intake	rs9606833	22	31750013	C	T	0.243593	0.016986	0.002231	2.7e-14
Pork intake	rs11211124	1	45962409	C	T	0.230603	-0.00995	0.001754	1.4e-08
Pork intake	rs9973426	2	156000000	G	A	0.176598	0.011085	0.001937	1e-08
Pork intake	rs7641973	3	81910489	A	G	0.353362	0.008446	0.001541	4.2e-08
Pork intake	rs254152	5	116000000	G	C	0.23498	-0.01043	0.001742	2.2e-09
Pork intake	rs9379832	6	26186200	G	A	0.255452	-0.01147	0.001706	1.8e-11
Pork intake	rs10972033	9	34269732	T	G	0.45643	0.008976	0.001479	1.3e-09
Pork intake	rs1355171	9	15681694	A	C	0.488844	-0.01098	0.001477	1e-13
Pork intake	rs34161520	10	125000000	G	C	0.160381	0.011592	0.002021	9.6e-09
Pork intake	rs2387807	12	38446861	T	C	0.077893	-0.01508	0.002748	4.1e-08
Pork intake	rs4146837	15	93446869	T	C	0.455561	0.008792	0.001494	4e-09
Pork intake	rs3964074	16	74166991	C	T	0.546932	-0.00895	0.001483	1.6e-09
Pork intake	rs36124222	18	74196202	C	T	0.433239	0.008409	0.001501	2.1e-08
Pork intake	rs838133	19	49259529	G	A	0.549354	0.010894	0.001525	9e-13
Pork intake	rs429358	19	45411941	C	T	0.154196	-0.01435	0.002042	2.1e-12
Poultry intake	rs9997448	4	141000000	T	C	0.369236	-0.01046	0.001883	2.7e-08
Poultry intake	rs7829800	8	144000000	G	A	0.670759	0.011458	0.001943	3.7e-09
Poultry intake	rs7046351	9	15664421	A	T	0.509739	0.011075	0.001817	1.1e-09
Poultry intake	rs1051730	15	78894339	A	G	0.331381	-0.01088	0.001929	1.7e-08
Poultry intake	rs1256436	15	83537042	T	C	0.472405	-0.01005	0.00182	3.4e-08
Poultry intake	rs9923768	16	6163838	A	G	0.59853	0.010512	0.001859	1.6e-08
Poultry intake	rs2565017	18	21070280	A	G	0.372697	0.010952	0.001882	5.9e-09
Poultry intake	rs2965200	19	19476365	A	G	0.640011	-0.01042	0.001901	4.2e-08
Poultry intake	rs2426440	20	50999841	G	A	0.732602	0.011218	0.002053	4.7e-08
Processed meat intake	rs7531118	1	72837239	C	T	0.531133	-0.01407	0.002113	2.8e-11
Processed meat intake	rs11894162	2	107000000	T	C	0.547464	0.012049	0.002107	1.1e-08
Processed meat intake	rs11887120	2	25485735	T	C	0.397683	0.011962	0.00216	3.1e-08
Processed meat intake	rs4077924	2	182000000	C	T	0.701892	0.012499	0.002285	4.5e-08
Processed meat intake	rs3762621	2	173000000	T	C	0.183451	-0.01499	0.00272	3.6e-08
Processed meat intake	rs77165542	2	430975	T	C	0.035496	0.033879	0.005725	3.3e-09
Processed meat intake	rs9809856	3	18227421	G	A	0.475881	0.013289	0.0021	2.5e-10
Processed meat intake	rs6786550	3	62560523	C	T	0.635043	0.012187	0.002174	2.1e-08
Processed meat intake	rs6765179	3	25276416	A	G	0.309968	-0.01276	0.002266	1.8e-08
Processed meat intake	rs2873054	3	81888255	C	A	0.353276	0.013996	0.00219	1.6e-10
Processed meat intake	rs1422192	5	87959023	A	G	0.158076	0.016968	0.002871	3.4e-09
Processed meat intake	rs2029401	5	92891029	G	A	0.586212	0.014631	0.002129	6.3e-12
Processed meat intake	rs10454812	5	52800358	C	A	0.103032	-0.01996	0.003442	6.7e-09
Processed meat intake	rs6961970	7	114000000	A	C	0.244698	-0.01401	0.002441	9.5e-09
Processed meat intake	rs4240672	8	10767917	A	G	0.494014	0.01712	0.002094	3e-16
Processed meat intake	rs11030298	11	28387752	T	A	0.50998	-0.01222	0.00211	7e-09
Processed meat intake	rs6484504	11	31424823	C	T	0.72462	0.015473	0.002348	4.4e-11
Processed meat intake	rs11032380	11	33800533	T	A	0.333352	-0.01332	0.002223	2.1e-09
Processed meat intake	rs4778053	15	93424341	G	C	0.843808	0.016467	0.002899	1.3e-08
Processed meat intake	rs34241936	17	74065908	G	A	0.037369	0.032837	0.005753	1.1e-08
Processed meat intake	rs8096167	18	34800257	C	T	0.1926	-0.01459	0.002671	4.7e-08
Processed meat intake	rs838133	19	49259529	G	A	0.549369	0.019014	0.002166	1.6e-18
Processed meat intake	rs6010651	20	62418243	C	A	0.379439	-0.01241	0.002168	1.1e-08
Processed meat intake	rs203319	22	41914593	T	C	0.204594	-0.01642	0.002602	2.8e-10
Raw vegetable intake	rs9427220	1	154000000	T	A	0.554661	-0.00801	0.001442	2.8e-08
Raw vegetable intake	rs4083969	1	232000000	G	C	0.057217	0.017133	0.003115	3.8e-08
Raw vegetable intake	rs7619139	3	25110415	A	T	0.589193	0.012477	0.001451	8e-18
Raw vegetable intake	rs13102393	4	63738189	G	C	0.499077	0.007979	0.00143	2.4e-08
Raw vegetable intake	rs2194027	5	87822672	A	T	0.484664	-0.00861	0.001436	2e-09
Raw vegetable intake	rs17460017	5	138000000	T	A	0.190124	0.011174	0.001813	7.2e-10
Raw vegetable intake	rs3095337	6	30737591	C	G	0.203909	-0.01262	0.001766	9e-13
Raw vegetable intake	rs75248709	6	92348945	T	C	0.045947	-0.01973	0.003528	2.2e-08
Raw vegetable intake	rs12203592	6	396321	T	C	0.219338	-0.01029	0.001694	1.3e-09
Raw vegetable intake	rs57221424	7	35215670	G	C	0.321733	0.008941	0.001533	5.5e-09
Raw vegetable intake	rs62461186	7	77730153	C	A	0.179827	-0.01134	0.001857	1e-09
Raw vegetable intake	rs790561	8	64618026	G	A	0.704134	0.012474	0.001562	1.4e-15
Raw vegetable intake	rs7821179	8	83061099	C	G	0.846577	-0.01082	0.001976	4.4e-08
Raw vegetable intake	rs10819082	9	129000000	A	G	0.66734	-0.00916	0.001513	1.4e-09
Raw vegetable intake	rs6482190	10	22037809	G	A	0.719408	0.011272	0.00159	1.4e-12
Raw vegetable intake	rs1890012	13	54933682	G	T	0.19473	-0.01043	0.001808	8.1e-09
Raw vegetable intake	rs12908495	15	97011280	A	C	0.242533	-0.00935	0.001666	2e-08
Raw vegetable intake	rs1052352	16	31195279	T	C	0.52355	0.008164	0.001426	1e-08
Raw vegetable intake	rs34186148	17	43854655	C	G	0.370054	-0.00805	0.001475	4.8e-08
Raw vegetable intake	rs4291983	18	38106410	A	C	0.517576	-0.0084	0.001425	3.7e-09
Raw vegetable intake	rs8130508	21	19049865	A	G	0.289686	0.00874	0.001578	3e-08
Salt added to food	rs1008078	1	91189731	T	C	0.395512	0.01166	0.001806	1.1e-10
Salt added to food	rs12563932	1	164000000	C	A	0.029478	-0.02849	0.00521	4.5e-08
Salt added to food	rs11210985	1	44808461	A	G	0.3791	-0.01566	0.001818	7.2e-18
Salt added to food	rs12094804	1	202000000	G	A	0.061754	0.020506	0.003656	2e-08
Salt added to food	rs6695915	1	44010571	G	A	0.095551	-0.01663	0.002998	2.9e-08
Salt added to food	rs10752999	1	187000000	C	A	0.702035	0.012762	0.001927	3.5e-11
Salt added to food	rs11126666	2	26928811	A	G	0.255562	-0.01199	0.002019	2.9e-09
Salt added to food	rs528301	2	45154908	A	G	0.554846	0.015261	0.00177	6.6e-18
Salt added to food	rs13400612	2	138000000	G	C	0.246906	0.020285	0.002043	3e-23
Salt added to food	rs13024846	2	173000000	T	C	0.274587	-0.01109	0.001982	2.2e-08
Salt added to food	rs264932	2	104000000	G	A	0.605889	-0.01042	0.001802	7.3e-09
Salt added to food	rs10179961	2	144000000	T	C	0.823108	-0.01343	0.002312	6.3e-09
Salt added to food	rs17805497	2	177000000	C	T	0.345071	0.012482	0.00185	1.5e-11
Salt added to food	rs9630911	2	144000000	T	C	0.345109	0.013162	0.001857	1.4e-12
Salt added to food	rs7577730	2	59205954	G	T	0.555584	-0.00988	0.001779	2.8e-08
Salt added to food	rs2263636	2	63495365	C	A	0.719001	0.011256	0.001965	1e-08
Salt added to food	rs55897719	2	213000000	A	C	0.316817	0.013502	0.001896	1.1e-12
Salt added to food	rs976179	2	199000000	T	A	0.485324	0.010067	0.001765	1.2e-08
Salt added to food	rs7591518	2	146000000	C	T	0.298453	-0.02077	0.00193	5.1e-27
Salt added to food	rs12988960	2	164000000	C	G	0.315972	0.014981	0.001896	2.8e-15
Salt added to food	rs2736748	3	60815608	G	A	0.789193	0.028012	0.00216	1.8e-38
Salt added to food	rs11717750	3	7464013	C	T	0.50107	-0.00961	0.001762	4.9e-08
Salt added to food	rs6780346	3	85593584	T	C	0.620997	-0.01684	0.001817	1.9e-20
Salt added to food	rs1839948	3	83515994	G	A	0.809299	-0.01943	0.002246	5.1e-18
Salt added to food	rs11130206	3	49596593	G	C	0.432321	-0.01203	0.001776	1.2e-11
Salt added to food	rs6804929	3	120000000	A	G	0.105016	0.016706	0.002889	7.4e-09
Salt added to food	rs6776248	3	33420650	C	T	0.26336	0.011341	0.001998	1.4e-08
Salt added to food	rs73040343	3	18466059	G	A	0.381434	-0.01035	0.001814	1.2e-08
Salt added to food	rs400750	3	18634962	G	T	0.616712	0.016712	0.001815	3.3e-20
Salt added to food	rs73166548	3	94145116	T	G	0.282102	-0.01162	0.00196	3e-09
Salt added to food	rs73091608	3	61992512	A	T	0.150811	-0.01423	0.002469	8.2e-09
Salt added to food	rs6443950	3	184000000	T	A	0.631504	-0.01421	0.001831	8.5e-15
Salt added to food	rs736935	3	60377674	T	C	0.336413	0.015688	0.001879	6.8e-17
Salt added to food	rs34906832	4	102000000	G	A	0.140896	0.015098	0.00253	2.4e-09
Salt added to food	rs13131880	4	179000000	C	T	0.220413	-0.01262	0.002128	3e-09
Salt added to food	rs7673170	4	18251259	A	G	0.395273	-0.0126	0.001801	2.7e-12
Salt added to food	rs12501838	4	54972890	T	A	0.23366	0.014667	0.002082	1.8e-12
Salt added to food	rs526210	4	90131593	A	G	0.542868	0.010095	0.001819	2.8e-08
Salt added to food	rs3890316	4	94242898	A	G	0.249954	-0.01133	0.002042	2.8e-08
Salt added to food	rs7670308	4	67230580	A	G	0.409195	-0.01164	0.001801	1e-10
Salt added to food	rs11131601	4	66450520	G	T	0.590723	-0.01005	0.001794	2.1e-08
Salt added to food	rs4860797	4	67801134	A	G	0.601276	0.011667	0.001808	1.1e-10
Salt added to food	rs248276	5	165000000	C	T	0.583581	-0.00989	0.001801	3.9e-08
Salt added to food	rs1823011	5	85698520	G	A	0.659939	-0.01023	0.001861	3.9e-08
Salt added to food	rs4235642	5	104000000	G	A	0.379691	0.012294	0.001816	1.3e-11
Salt added to food	rs164851	5	107000000	T	C	0.189791	0.01462	0.002254	8.8e-11
Salt added to food	rs33137	5	158000000	T	C	0.493871	-0.01208	0.001773	9.4e-12
Salt added to food	rs4699965	5	60167888	C	A	0.377991	-0.01139	0.001827	4.5e-10
Salt added to food	rs12658060	5	51375189	C	T	0.222971	-0.02741	0.002118	2.5e-38
Salt added to food	rs6887291	5	106000000	G	T	0.636126	0.012676	0.001836	5.1e-12
Salt added to food	rs4912891	5	142000000	C	T	0.691882	0.010655	0.001923	3e-08
Salt added to food	rs868720	5	117000000	C	G	0.305451	0.015994	0.001925	9.6e-17
Salt added to food	rs2339234	5	171000000	A	G	0.683186	-0.01764	0.0019	1.6e-20
Salt added to food	rs1409293	6	125000000	A	G	0.474252	0.010812	0.001772	1e-09
Salt added to food	rs2506738	6	104000000	G	A	0.401141	-0.0151	0.001801	5e-17
Salt added to food	rs9375448	6	127000000	T	A	0.492981	-0.01168	0.001762	3.4e-11
Salt added to food	rs4236065	6	12167286	C	T	0.255885	-0.01117	0.002031	3.8e-08
Salt added to food	rs853377	6	14175404	G	A	0.764972	0.012938	0.002081	5.1e-10
Salt added to food	rs9278020	6	33326699	A	G	0.10619	0.023222	0.002862	4.8e-16
Salt added to food	rs35099536	6	9516653	C	A	0.08461	0.025959	0.003207	5.8e-16
Salt added to food	rs2463710	6	72866597	A	T	0.753885	0.011952	0.002191	4.9e-08
Salt added to food	rs4580876	6	98322872	A	G	0.476122	-0.01024	0.001765	6.6e-09
Salt added to food	rs1694129	6	32637743	T	G	0.106755	-0.01813	0.002856	2.2e-10
Salt added to food	rs11761254	7	1858651	T	C	0.136978	-0.01768	0.002546	3.8e-12
Salt added to food	rs1726866	7	142000000	A	G	0.552077	0.026544	0.00177	7.7e-51
Salt added to food	rs6987313	8	71570989	C	T	0.520156	0.009907	0.001766	2e-08
Salt added to food	rs4739105	8	64496159	C	T	0.787781	0.015465	0.00218	1.3e-12
Salt added to food	rs2457427	8	22746069	C	T	0.863856	-0.01658	0.002569	1.1e-10
Salt added to food	rs10971930	9	34116083	C	T	0.127418	0.015501	0.002644	4.5e-09
Salt added to food	rs1339157	9	23196532	C	T	0.497635	-0.0137	0.001767	8.7e-15
Salt added to food	rs7021360	9	11592801	A	C	0.388225	-0.01012	0.00181	2.3e-08
Salt added to food	rs10757803	9	29144057	A	G	0.220794	0.012799	0.00213	1.9e-09
Salt added to food	rs586716	9	22488678	A	G	0.414681	0.014367	0.001793	1.1e-15
Salt added to food	rs2236295	10	64564892	T	G	0.402985	0.010855	0.001803	1.8e-09
Salt added to food	rs2393856	10	63054791	C	G	0.465406	0.015886	0.001768	2.6e-19
Salt added to food	rs4595499	10	62792589	T	C	0.391888	-0.01728	0.001808	1.2e-21
Salt added to food	rs10736951	10	281710	C	G	0.635537	-0.01136	0.001843	7e-10
Salt added to food	rs10128297	10	86845915	T	C	0.402787	-0.01055	0.0018	4.5e-09
Salt added to food	rs10883796	10	105000000	A	G	0.294358	0.011441	0.001934	3.3e-09
Salt added to food	rs11041921	11	8456187	A	C	0.09159	0.018295	0.003056	2.2e-09
Salt added to food	rs9667150	11	31010455	A	G	0.559523	0.012589	0.001781	1.5e-12
Salt added to food	rs11022746	11	2442707	G	T	0.681941	0.011827	0.001913	6.3e-10
Salt added to food	rs12789951	11	99719509	T	C	0.411036	-0.01172	0.001797	7e-11
Salt added to food	rs329670	11	134000000	C	T	0.870289	-0.01529	0.002633	6.3e-09
Salt added to food	rs7927679	11	127000000	T	C	0.504024	0.014954	0.001764	2.3e-17
Salt added to food	rs7110845	11	120000000	G	A	0.579174	-0.01154	0.001786	1.1e-10
Salt added to food	rs35702851	11	841284	C	G	0.204203	0.012196	0.002191	2.6e-08
Salt added to food	rs1377103	11	40307656	C	A	0.478152	-0.00992	0.001764	1.9e-08
Salt added to food	rs35271178	11	17411020	T	C	0.588507	0.010244	0.001791	1.1e-08
Salt added to food	rs99780	11	61596633	T	C	0.350239	0.010907	0.001848	3.6e-09
Salt added to food	rs324018	12	57487729	G	T	0.613528	0.01001	0.001812	3.3e-08
Salt added to food	rs1895951	12	108000000	C	T	0.220794	-0.01169	0.002142	4.8e-08
Salt added to food	rs667128	12	10961174	T	C	0.126584	0.015426	0.002652	6e-09
Salt added to food	rs12579997	12	110000000	C	G	0.170455	0.016031	0.002348	8.6e-12
Salt added to food	rs7982263	13	80061074	C	T	0.581981	0.010608	0.001788	2.9e-09
Salt added to food	rs1045411	13	31033232	T	C	0.268305	-0.01507	0.001993	4e-14
Salt added to food	rs9569747	13	58370948	G	T	0.298073	-0.01256	0.001936	8.6e-11
Salt added to food	rs9317406	13	64819020	T	C	0.376115	-0.0107	0.001824	4.4e-09
Salt added to food	rs10140751	14	26985560	T	G	0.245951	-0.01127	0.002047	3.6e-08
Salt added to food	rs961044	14	87608094	T	C	0.857621	-0.01401	0.002527	3e-08
Salt added to food	rs8022455	14	98883534	C	T	0.54702	-0.01114	0.001774	3.4e-10
Salt added to food	rs2693687	14	99672917	T	C	0.393736	0.011628	0.00182	1.7e-10
Salt added to food	rs4981196	14	33985724	C	A	0.635898	-0.01146	0.001822	3.3e-10
Salt added to food	rs8040685	15	54936197	T	C	0.884465	-0.01541	0.002758	2.3e-08
Salt added to food	rs2521501	15	91437388	T	A	0.322086	-0.0114	0.0019	2e-09
Salt added to food	rs491907	15	50908697	G	A	0.511555	0.010986	0.001763	4.6e-10
Salt added to food	rs2547040	16	24736408	C	G	0.805074	-0.01271	0.002229	1.2e-08
Salt added to food	rs11075194	16	13515170	G	A	0.425797	-0.00982	0.001787	4e-08
Salt added to food	rs72807804	16	82861212	T	C	0.218782	0.012064	0.002139	1.7e-08
Salt added to food	rs34893494	16	72962423	C	T	0.295357	0.010724	0.001951	3.9e-08
Salt added to food	rs6416794	16	51181735	C	T	0.798724	-0.012	0.0022	4.9e-08
Salt added to food	rs151174	16	28508069	T	C	0.408039	-0.00995	0.001792	2.8e-08
Salt added to food	rs1728779	16	68567500	G	A	0.436092	0.009871	0.001789	3.5e-08
Salt added to food	rs35142265	17	38269759	G	A	0.218202	0.015013	0.002136	2.1e-12
Salt added to food	rs62098445	18	58819108	A	C	0.318657	-0.01586	0.001911	1e-16
Salt added to food	rs2852348	18	37189171	G	A	0.458696	-0.01312	0.001777	1.6e-13
Salt added to food	rs4799949	18	35155910	T	C	0.667226	-0.01098	0.001872	4.5e-09
Salt added to food	rs11082431	18	42781374	T	C	0.301904	0.010565	0.001921	3.8e-08
Salt added to food	rs8097544	18	1839564	G	A	0.145366	0.01403	0.002513	2.4e-08
Salt added to food	rs429358	19	45411941	C	T	0.154168	-0.0154	0.002442	2.9e-10
Salt added to food	rs10425711	19	51780434	A	C	0.277895	-0.01187	0.00197	1.7e-09
Salt added to food	rs2835623	21	38511531	T	C	0.04766	0.022677	0.004144	4.4e-08
Salt added to food	rs2899345	22	41815609	C	T	0.504298	0.009887	0.001773	2.5e-08
Salt added to food	rs9611875	22	43153807	G	A	0.039616	0.066201	0.004519	1.3e-48
Tea intake	rs11587444	1	151000000	G	A	0.393464	0.014033	0.002171	1e-10
Tea intake	rs11164870	1	93552187	G	C	0.604574	-0.01196	0.002182	4.2e-08
Tea intake	rs56188862	1	174000000	C	T	0.387454	-0.01576	0.002175	4.3e-13
Tea intake	rs962242	1	155000000	C	T	0.225299	0.014459	0.002537	1.2e-08
Tea intake	rs1156588	2	58515375	G	A	0.210071	-0.01545	0.002603	2.9e-09
Tea intake	rs57462170	3	50239803	A	G	0.108773	0.019151	0.003406	1.9e-08
Tea intake	rs2117137	3	89525505	G	A	0.405148	0.012995	0.002156	1.7e-09
Tea intake	rs1481012	4	89039082	G	A	0.112209	-0.02624	0.003356	5.3e-15
Tea intake	rs72797284	5	152000000	G	A	0.270797	-0.01711	0.002384	7e-13
Tea intake	rs34619	5	60465365	A	G	0.430905	0.011712	0.002138	4.3e-08
Tea intake	rs7757102	6	137000000	G	A	0.555426	-0.0118	0.002133	3.1e-08
Tea intake	rs2478875	6	51283110	G	A	0.208758	0.021894	0.002611	5.1e-17
Tea intake	rs2076308	6	50791640	C	G	0.180126	-0.01566	0.002758	1.3e-08
Tea intake	rs149805207	6	137000000	G	A	0.008538	-0.07193	0.012582	1.1e-08
Tea intake	rs11768350	7	17561651	C	T	0.159254	-0.02066	0.002907	1.2e-12
Tea intake	rs4410790	7	17284577	C	T	0.631224	0.040551	0.002195	3.4e-76
Tea intake	rs713598	7	142000000	G	C	0.402254	0.013397	0.002157	5.2e-10
Tea intake	rs1078032	7	17464410	C	T	0.436115	0.011883	0.002149	3.2e-08
Tea intake	rs9648476	7	39293033	A	G	0.622954	0.012501	0.002185	1.1e-08
Tea intake	rs17656582	7	17584269	G	C	0.05679	0.02939	0.004617	2e-10
Tea intake	rs10273455	7	17762666	A	C	0.552023	-0.01168	0.002137	4.6e-08
Tea intake	rs17685	7	75616105	A	G	0.277512	0.023066	0.002362	1.6e-22
Tea intake	rs13282783	8	22088975	T	C	0.285899	-0.01358	0.002354	7.9e-09
Tea intake	rs56348300	9	7054124	G	C	0.184619	0.015882	0.002732	6.1e-09
Tea intake	rs10764990	10	129000000	A	G	0.607155	-0.01219	0.002169	1.9e-08
Tea intake	rs2351187	10	86850616	A	G	0.318935	0.012902	0.002282	1.6e-08
Tea intake	rs10752269	10	12692902	A	G	0.506082	-0.01287	0.00212	1.3e-09
Tea intake	rs4418728	10	94839724	T	G	0.451157	-0.01171	0.002128	3.7e-08
Tea intake	rs10741694	11	16286183	C	T	0.627915	0.015004	0.002194	7.9e-12
Tea intake	rs11022752	11	13307622	G	A	0.269436	0.01335	0.002394	2.5e-08
Tea intake	rs1453548	11	59192089	A	T	0.664929	-0.01334	0.00225	3e-09
Tea intake	rs17245213	11	1679769	A	G	0.208046	-0.01465	0.002609	2e-08
Tea intake	rs977474	12	11284772	T	C	0.833746	0.021781	0.002856	2.4e-14
Tea intake	rs2645929	13	56444529	G	A	0.813066	-0.01498	0.002717	3.5e-08
Tea intake	rs6829	13	112000000	T	C	0.596155	-0.01192	0.002165	3.7e-08
Tea intake	rs2783129	13	80168720	G	C	0.484878	-0.01173	0.002133	3.8e-08
Tea intake	rs17576658	13	100000000	A	G	0.247081	-0.01348	0.002457	4.1e-08
Tea intake	rs7999399	13	89233505	T	C	0.556133	0.011708	0.002133	4e-08
Tea intake	rs2472297	15	75027880	T	C	0.262049	0.053345	0.002401	2.3e-109
Tea intake	rs12591786	15	60902512	T	C	0.158804	-0.01844	0.002942	3.7e-10
Tea intake	rs9937354	16	53799847	A	G	0.424074	-0.01409	0.002143	4.9e-11
Tea intake	rs9302428	16	24717600	G	C	0.635799	0.012246	0.002201	2.6e-08
Tea intake	rs512404	16	63031551	T	G	0.22457	0.015027	0.002562	4.5e-09
Tea intake	rs2279844	17	40819809	A	G	0.379343	-0.01199	0.002183	4e-08
Tea intake	rs4808193	19	19410622	C	T	0.335324	0.015115	0.002247	1.7e-11
Tea intake	rs57631352	19	4338173	G	A	0.296859	-0.0131	0.002321	1.7e-08
Tea intake	rs2273447	20	62900120	T	A	0.203788	0.017472	0.002634	3.3e-11
Tea intake	rs4817505	21	34343828	C	T	0.38998	0.015068	0.002175	4.2e-12
Tea intake	rs132904	22	41798896	C	G	0.778651	0.016601	0.002553	7.8e-11
Tea intake	rs9624470	22	24820268	A	G	0.580054	0.025207	0.002155	1.3e-31
SNP: single nucleotide polymorphisins; chr: chromosome; eaf: effect allele frequence; se: standard error.
