# Supplementary material for: Dietary factors and Alzheimer’s disease risk: a Mendelian randomization study
Source: Eur J Med Res. 2024 May 2;29:261. doi: 10.1186/s40001-024-01821-8 (PMC11067192; doi:10.1186/s40001-024-01821-8)
Supplement: Supplementary file 3 — Additional file 3. The results of replication validation. [file 40001_2024_1821_MOESM3_ESM.csv]

The results of replication validation.
	id.exposure	id.outcome	outcome	exposure	method	nsnp	b	se	pval
1	ukb-b-14898	ebi-a-GCST90027158	Alzheimer's disease || id:ebi-a-GCST90027158	Water intake || id:ukb-b-14898	MR Egger	39	-0.2574	0.3562	0.4745
2	ukb-b-14898	ebi-a-GCST90027158	Alzheimer's disease || id:ebi-a-GCST90027158	Water intake || id:ukb-b-14898	Weighted median	39	-0.2274	0.1568	0.1469
3	ukb-b-14898	ebi-a-GCST90027158	Alzheimer's disease || id:ebi-a-GCST90027158	Water intake || id:ukb-b-14898	Inverse variance weighted	39	-0.2376	0.1229	0.0532
4	ukb-b-14898	ebi-a-GCST90027158	Alzheimer's disease || id:ebi-a-GCST90027158	Water intake || id:ukb-b-14898	Weighted mode	39	-0.28	0.194	0.1572
1	ukb-b-8121	ebi-a-GCST90027158	Alzheimer's disease || id:ebi-a-GCST90027158	Salt added to food || id:ukb-b-8121	MR Egger	96	-0.04357	0.2462	0.8599
2	ukb-b-8121	ebi-a-GCST90027158	Alzheimer's disease || id:ebi-a-GCST90027158	Salt added to food || id:ukb-b-8121	Weighted median	96	-0.1963	0.1035	0.05781
3	ukb-b-8121	ebi-a-GCST90027158	Alzheimer's disease || id:ebi-a-GCST90027158	Salt added to food || id:ukb-b-8121	Inverse variance weighted	96	-0.07521	0.07166	0.2939
4	ukb-b-8121	ebi-a-GCST90027158	Alzheimer's disease || id:ebi-a-GCST90027158	Salt added to food || id:ukb-b-8121	Weighted mode	96	-0.2327	0.1857	0.2134
1	ukb-b-16576	ebi-a-GCST90027158	Alzheimer's disease || id:ebi-a-GCST90027158	Dried fruit intake || id:ukb-b-16576	MR Egger	39	0.08505	0.8162	0.9176
2	ukb-b-16576	ebi-a-GCST90027158	Alzheimer's disease || id:ebi-a-GCST90027158	Dried fruit intake || id:ukb-b-16576	Weighted median	39	-0.05199	0.1846	0.7782
3	ukb-b-16576	ebi-a-GCST90027158	Alzheimer's disease || id:ebi-a-GCST90027158	Dried fruit intake || id:ukb-b-16576	Inverse variance weighted	39	-0.03716	0.1667	0.8236
4	ukb-b-16576	ebi-a-GCST90027158	Alzheimer's disease || id:ebi-a-GCST90027158	Dried fruit intake || id:ukb-b-16576	Weighted mode	39	-0.1797	0.3641	0.6246
1	ukb-b-5237	ebi-a-GCST90027158	Alzheimer's disease || id:ebi-a-GCST90027158	Coffee intake || id:ukb-b-5237	MR Egger	37	0.0976	0.2498	0.6984
2	ukb-b-5237	ebi-a-GCST90027158	Alzheimer's disease || id:ebi-a-GCST90027158	Coffee intake || id:ukb-b-5237	Weighted median	37	0.1234	0.157	0.4318
3	ukb-b-5237	ebi-a-GCST90027158	Alzheimer's disease || id:ebi-a-GCST90027158	Coffee intake || id:ukb-b-5237	Inverse variance weighted	37	-0.0562	0.1233	0.6485
4	ukb-b-5237	ebi-a-GCST90027158	Alzheimer's disease || id:ebi-a-GCST90027158	Coffee intake || id:ukb-b-5237	Weighted mode	37	0.1568	0.1544	0.3165
1	ukb-b-1996	ebi-a-GCST90027158	Alzheimer's disease || id:ebi-a-GCST90027158	Salad / raw vegetable intake || id:ukb-b-1996	MR Egger	18	-1.134	1.731	0.5216
2	ukb-b-1996	ebi-a-GCST90027158	Alzheimer's disease || id:ebi-a-GCST90027158	Salad / raw vegetable intake || id:ukb-b-1996	Weighted median	18	-0.1995	0.3142	0.5254
3	ukb-b-1996	ebi-a-GCST90027158	Alzheimer's disease || id:ebi-a-GCST90027158	Salad / raw vegetable intake || id:ukb-b-1996	Inverse variance weighted	18	0.2632	0.3403	0.4392
4	ukb-b-1996	ebi-a-GCST90027158	Alzheimer's disease || id:ebi-a-GCST90027158	Salad / raw vegetable intake || id:ukb-b-1996	Weighted mode	18	-0.3462	0.4226	0.424
1	ukb-b-15926	ebi-a-GCST90027158	Alzheimer's disease || id:ebi-a-GCST90027158	Cereal intake || id:ukb-b-15926	MR Egger	38	0.4142	0.5804	0.48
2	ukb-b-15926	ebi-a-GCST90027158	Alzheimer's disease || id:ebi-a-GCST90027158	Cereal intake || id:ukb-b-15926	Weighted median	38	0.04472	0.1611	0.7813
3	ukb-b-15926	ebi-a-GCST90027158	Alzheimer's disease || id:ebi-a-GCST90027158	Cereal intake || id:ukb-b-15926	Inverse variance weighted	38	0.02604	0.1321	0.8438
4	ukb-b-15926	ebi-a-GCST90027158	Alzheimer's disease || id:ebi-a-GCST90027158	Cereal intake || id:ukb-b-15926	Weighted mode	38	-0.1286	0.3033	0.674
1	ukb-b-3881	ebi-a-GCST90027158	Alzheimer's disease || id:ebi-a-GCST90027158	Fresh fruit intake || id:ukb-b-3881	MR Egger	52	-0.7456	0.6293	0.2417
2	ukb-b-3881	ebi-a-GCST90027158	Alzheimer's disease || id:ebi-a-GCST90027158	Fresh fruit intake || id:ukb-b-3881	Weighted median	52	-0.09459	0.2163	0.6618
3	ukb-b-3881	ebi-a-GCST90027158	Alzheimer's disease || id:ebi-a-GCST90027158	Fresh fruit intake || id:ukb-b-3881	Inverse variance weighted	52	-0.149	0.1822	0.4135
4	ukb-b-3881	ebi-a-GCST90027158	Alzheimer's disease || id:ebi-a-GCST90027158	Fresh fruit intake || id:ukb-b-3881	Weighted mode	52	-0.04315	0.3228	0.8942
1	ukb-b-6066	ebi-a-GCST90027158	Alzheimer's disease || id:ebi-a-GCST90027158	Tea intake || id:ukb-b-6066	MR Egger	40	0.2302	0.2156	0.2925
2	ukb-b-6066	ebi-a-GCST90027158	Alzheimer's disease || id:ebi-a-GCST90027158	Tea intake || id:ukb-b-6066	Weighted median	40	0.1358	0.1214	0.2632
3	ukb-b-6066	ebi-a-GCST90027158	Alzheimer's disease || id:ebi-a-GCST90027158	Tea intake || id:ukb-b-6066	Inverse variance weighted	40	0.04899	0.09492	0.6057
4	ukb-b-6066	ebi-a-GCST90027158	Alzheimer's disease || id:ebi-a-GCST90027158	Tea intake || id:ukb-b-6066	Weighted mode	40	0.1595	0.1234	0.2038
1	ukb-b-8089	ebi-a-GCST90027158	Alzheimer's disease || id:ebi-a-GCST90027158	Cooked vegetable intake || id:ukb-b-8089	MR Egger	17	0.3655	2.991	0.9043
2	ukb-b-8089	ebi-a-GCST90027158	Alzheimer's disease || id:ebi-a-GCST90027158	Cooked vegetable intake || id:ukb-b-8089	Weighted median	17	-0.228	0.2885	0.4294
3	ukb-b-8089	ebi-a-GCST90027158	Alzheimer's disease || id:ebi-a-GCST90027158	Cooked vegetable intake || id:ukb-b-8089	Inverse variance weighted	17	-0.1557	0.2639	0.5552
4	ukb-b-8089	ebi-a-GCST90027158	Alzheimer's disease || id:ebi-a-GCST90027158	Cooked vegetable intake || id:ukb-b-8089	Weighted mode	17	-0.0673	0.5482	0.9038
1	ukb-b-1489	ebi-a-GCST90027158	Alzheimer's disease || id:ebi-a-GCST90027158	Cheese intake || id:ukb-b-1489	MR Egger	62	-0.1934	0.4857	0.6919
2	ukb-b-1489	ebi-a-GCST90027158	Alzheimer's disease || id:ebi-a-GCST90027158	Cheese intake || id:ukb-b-1489	Weighted median	62	0.1097	0.1099	0.3182
3	ukb-b-1489	ebi-a-GCST90027158	Alzheimer's disease || id:ebi-a-GCST90027158	Cheese intake || id:ukb-b-1489	Inverse variance weighted	62	0.05321	0.1164	0.6476
4	ukb-b-1489	ebi-a-GCST90027158	Alzheimer's disease || id:ebi-a-GCST90027158	Cheese intake || id:ukb-b-1489	Weighted mode	62	0.1629	0.2206	0.4631
1	ieu-b-73	ebi-a-GCST90027158	Alzheimer's disease || id:ebi-a-GCST90027158	Alcoholic drinks per week || id:ieu-b-73	MR Egger	34	-0.04913	0.1917	0.7993
2	ieu-b-73	ebi-a-GCST90027158	Alzheimer's disease || id:ebi-a-GCST90027158	Alcoholic drinks per week || id:ieu-b-73	Weighted median	34	0.038	0.1052	0.7179
3	ieu-b-73	ebi-a-GCST90027158	Alzheimer's disease || id:ebi-a-GCST90027158	Alcoholic drinks per week || id:ieu-b-73	Inverse variance weighted	34	0.1229	0.1289	0.3407
4	ieu-b-73	ebi-a-GCST90027158	Alzheimer's disease || id:ebi-a-GCST90027158	Alcoholic drinks per week || id:ieu-b-73	Weighted mode	34	0.04632	0.1036	0.6577
1	ukb-b-11348	ebi-a-GCST90027158	Alzheimer's disease || id:ebi-a-GCST90027158	Bread intake || id:ukb-b-11348	MR Egger	30	0.3856	0.7645	0.618
2	ukb-b-11348	ebi-a-GCST90027158	Alzheimer's disease || id:ebi-a-GCST90027158	Bread intake || id:ukb-b-11348	Weighted median	30	0.2407	0.1915	0.209
3	ukb-b-11348	ebi-a-GCST90027158	Alzheimer's disease || id:ebi-a-GCST90027158	Bread intake || id:ukb-b-11348	Inverse variance weighted	30	0.2379	0.1675	0.1555
4	ukb-b-11348	ebi-a-GCST90027158	Alzheimer's disease || id:ebi-a-GCST90027158	Bread intake || id:ukb-b-11348	Weighted mode	30	0.2426	0.2776	0.3892
1	ukb-b-14179	ebi-a-GCST90027158	Alzheimer's disease || id:ebi-a-GCST90027158	Lamb/mutton intake || id:ukb-b-14179	MR Egger	30	0.7122	0.7703	0.3631
2	ukb-b-14179	ebi-a-GCST90027158	Alzheimer's disease || id:ebi-a-GCST90027158	Lamb/mutton intake || id:ukb-b-14179	Weighted median	30	0.01254	0.242	0.9587
3	ukb-b-14179	ebi-a-GCST90027158	Alzheimer's disease || id:ebi-a-GCST90027158	Lamb/mutton intake || id:ukb-b-14179	Inverse variance weighted	30	0.03415	0.18	0.8495
4	ukb-b-14179	ebi-a-GCST90027158	Alzheimer's disease || id:ebi-a-GCST90027158	Lamb/mutton intake || id:ukb-b-14179	Weighted mode	30	-0.3877	0.4589	0.4051
1	ukb-b-14203	ebi-a-GCST90027158	Alzheimer's disease || id:ebi-a-GCST90027158	Hot drink temperature || id:ukb-b-14203	MR Egger	66	0.05252	0.7386	0.9435
2	ukb-b-14203	ebi-a-GCST90027158	Alzheimer's disease || id:ebi-a-GCST90027158	Hot drink temperature || id:ukb-b-14203	Weighted median	66	-0.2076	0.1902	0.2753
3	ukb-b-14203	ebi-a-GCST90027158	Alzheimer's disease || id:ebi-a-GCST90027158	Hot drink temperature || id:ukb-b-14203	Inverse variance weighted	66	-0.1421	0.1687	0.3996
4	ukb-b-14203	ebi-a-GCST90027158	Alzheimer's disease || id:ebi-a-GCST90027158	Hot drink temperature || id:ukb-b-14203	Weighted mode	66	-0.05987	0.4615	0.8972
1	ukb-b-17627	ebi-a-GCST90027158	Alzheimer's disease || id:ebi-a-GCST90027158	Non-oily fish intake || id:ukb-b-17627	MR Egger	11	-2.223	1.325	0.1277
2	ukb-b-17627	ebi-a-GCST90027158	Alzheimer's disease || id:ebi-a-GCST90027158	Non-oily fish intake || id:ukb-b-17627	Weighted median	11	-0.3436	0.341	0.3136
3	ukb-b-17627	ebi-a-GCST90027158	Alzheimer's disease || id:ebi-a-GCST90027158	Non-oily fish intake || id:ukb-b-17627	Inverse variance weighted	11	-0.1461	0.3016	0.6281
4	ukb-b-17627	ebi-a-GCST90027158	Alzheimer's disease || id:ebi-a-GCST90027158	Non-oily fish intake || id:ukb-b-17627	Weighted mode	11	-0.5417	0.4429	0.2493
1	ukb-b-2209	ebi-a-GCST90027158	Alzheimer's disease || id:ebi-a-GCST90027158	Oily fish intake || id:ukb-b-2209	MR Egger	60	-0.9563	0.5385	0.08103
2	ukb-b-2209	ebi-a-GCST90027158	Alzheimer's disease || id:ebi-a-GCST90027158	Oily fish intake || id:ukb-b-2209	Weighted median	60	-0.2271	0.1277	0.07533
3	ukb-b-2209	ebi-a-GCST90027158	Alzheimer's disease || id:ebi-a-GCST90027158	Oily fish intake || id:ukb-b-2209	Inverse variance weighted	60	-0.1251	0.1312	0.3405
4	ukb-b-2209	ebi-a-GCST90027158	Alzheimer's disease || id:ebi-a-GCST90027158	Oily fish intake || id:ukb-b-2209	Weighted mode	60	-0.2622	0.2362	0.2713
1	ukb-b-2862	ebi-a-GCST90027158	Alzheimer's disease || id:ebi-a-GCST90027158	Beef intake || id:ukb-b-2862	MR Egger	14	1.117	1.213	0.3753
2	ukb-b-2862	ebi-a-GCST90027158	Alzheimer's disease || id:ebi-a-GCST90027158	Beef intake || id:ukb-b-2862	Weighted median	14	0.6542	0.2896	0.02387
3	ukb-b-2862	ebi-a-GCST90027158	Alzheimer's disease || id:ebi-a-GCST90027158	Beef intake || id:ukb-b-2862	Inverse variance weighted	14	0.4402	0.2278	0.05336
4	ukb-b-2862	ebi-a-GCST90027158	Alzheimer's disease || id:ebi-a-GCST90027158	Beef intake || id:ukb-b-2862	Weighted mode	14	1.047	0.5859	0.09735
1	ukb-b-5640	ebi-a-GCST90027158	Alzheimer's disease || id:ebi-a-GCST90027158	Pork intake || id:ukb-b-5640	MR Egger	12	-0.7286	1.846	0.7014
2	ukb-b-5640	ebi-a-GCST90027158	Alzheimer's disease || id:ebi-a-GCST90027158	Pork intake || id:ukb-b-5640	Weighted median	12	0.1111	0.3544	0.7539
3	ukb-b-5640	ebi-a-GCST90027158	Alzheimer's disease || id:ebi-a-GCST90027158	Pork intake || id:ukb-b-5640	Inverse variance weighted	12	0.109	0.2642	0.6799
4	ukb-b-5640	ebi-a-GCST90027158	Alzheimer's disease || id:ebi-a-GCST90027158	Pork intake || id:ukb-b-5640	Weighted mode	12	-0.1402	0.6258	0.8268
1	ukb-b-5779	ebi-a-GCST90027158	Alzheimer's disease || id:ebi-a-GCST90027158	Alcohol intake frequency. || id:ukb-b-5779	MR Egger	94	0.03047	0.1205	0.8009
2	ukb-b-5779	ebi-a-GCST90027158	Alzheimer's disease || id:ebi-a-GCST90027158	Alcohol intake frequency. || id:ukb-b-5779	Weighted median	94	-0.02182	0.07482	0.7705
3	ukb-b-5779	ebi-a-GCST90027158	Alzheimer's disease || id:ebi-a-GCST90027158	Alcohol intake frequency. || id:ukb-b-5779	Inverse variance weighted	94	-0.1016	0.05939	0.08726
4	ukb-b-5779	ebi-a-GCST90027158	Alzheimer's disease || id:ebi-a-GCST90027158	Alcohol intake frequency. || id:ukb-b-5779	Weighted mode	94	-0.05938	0.07226	0.4133
1	ukb-b-6324	ebi-a-GCST90027158	Alzheimer's disease || id:ebi-a-GCST90027158	Processed meat intake || id:ukb-b-6324	MR Egger	23	0.4106	0.7032	0.5655
2	ukb-b-6324	ebi-a-GCST90027158	Alzheimer's disease || id:ebi-a-GCST90027158	Processed meat intake || id:ukb-b-6324	Weighted median	23	0.2021	0.1822	0.2674
3	ukb-b-6324	ebi-a-GCST90027158	Alzheimer's disease || id:ebi-a-GCST90027158	Processed meat intake || id:ukb-b-6324	Inverse variance weighted	23	0.1967	0.1433	0.1698
4	ukb-b-6324	ebi-a-GCST90027158	Alzheimer's disease || id:ebi-a-GCST90027158	Processed meat intake || id:ukb-b-6324	Weighted mode	23	0.3352	0.4073	0.4194
1	ukb-b-8006	ebi-a-GCST90027158	Alzheimer's disease || id:ebi-a-GCST90027158	Poultry intake || id:ukb-b-8006	MR Egger	7	6.774	10.78	0.5574
2	ukb-b-8006	ebi-a-GCST90027158	Alzheimer's disease || id:ebi-a-GCST90027158	Poultry intake || id:ukb-b-8006	Weighted median	7	0.3946	0.4173	0.3443
3	ukb-b-8006	ebi-a-GCST90027158	Alzheimer's disease || id:ebi-a-GCST90027158	Poultry intake || id:ukb-b-8006	Inverse variance weighted	7	0.6146	0.3435	0.07358
4	ukb-b-8006	ebi-a-GCST90027158	Alzheimer's disease || id:ebi-a-GCST90027158	Poultry intake || id:ukb-b-8006	Weighted mode	7	0.1642	0.598	0.7928
